# Supplementary material for: A Periodic 4‐h Extension of the Dark Period Did Not Cause Long‐Term Changes in the Circadian Regulation of Photosynthesis and Sugar Levels in Lettuces
Source: Plant Direct. 2025 Apr 21;9(4):e70062. doi: 10.1002/pld3.70062 (PMC12011635; doi:10.1002/pld3.70062)
Supplement: Supplementary file 5 — Data S1. Supporting information. [file PLD3-9-e70062-s004.xlsx]

## Sheet: Raw_photoynthesis
CT_Exp1	Lighting period	Hours after lighting	Net photosynthesis (µmol CO₂ m⁻² s⁻¹)	Stomatal conductance (mmol H₂O m⁻² s⁻¹)	Daily net photosynthesis (sum in µmol CO₂ m⁻² d⁻¹)		EPD_Exp1	Lighting period	Hours after lighting	Net photosynthesis (µmol CO₂ m⁻² s⁻¹)	Stomatal conductance (mmol H₂O m⁻² s⁻¹)	Daily net photosynthesis (sum in µmol CO₂ m⁻² d⁻¹)			CT_Exp2	Lighting period	Hours after lighting	Net photosynthesis (µmol CO₂ m⁻² s⁻¹)	Stomatal conductance (mmol H₂O m⁻² s⁻¹)	Daily net photosynthesis (sum in µmol CO₂ m⁻² d⁻¹)		EPD_Exp2	Lighting period	Hours after lighting	Net photosynthesis (µmol CO₂ m⁻² s⁻¹)	Stomatal conductance (mmol H₂O m⁻² s⁻¹)	Daily net photosynthesis (sum in µmol CO₂ m⁻² d⁻¹)
	2 & 3	0						2	0	9.55482	0.19093	0.453854				1	0	9.15036	0.0945731	1.21013			1	0.104167	13.1788	0.140231	2.60648
	2 & 3	0.0329167						2	0.0475	11.316	0.281073	1.04673				1	0.13225	10.5815	0.119308	1.59898			1	0.301944	14.0578	0.163851	3.3235
	2 & 3	0.0790278	9.81803	0.184632	1.22998			2	0.14	11.3313	0.18669	0.876604				1	0.283361	10.8215	0.11666	1.66049			1	0.538361	10.6784	0.0853697	1.56616
	2 & 3	0.125278	9.97069	0.182398	0.524846			2	0.217361	11.8944	0.339536	0.71697				1	0.436806	8.82818	0.0950187	2.39096			1	0.685028	9.98065	0.0769568	2.11368
	2 & 3	0.177917						2	0.277639	12.9626	0.283196	3.61475				1	0.707639	12.083	0.112468	1.78761			1	0.896806	10.581	0.0958292	2.48359
	2 & 3	0.232639						2	0.5565	11.1297	0.14712	2.13938				1	0.855583	9.89586	0.0977904	1.4294			1	1.13153	8.87374	0.076494	2.01779
	2 & 3	0.266778	9.26807	0.134758	1.3346			2	0.748722	11.0461	0.185086	1.03097				1	1.00003	12.2028	0.130528	1.88295			1	1.35892	11.2516	0.100121	2.60974
	2 & 3	0.321917						2	0.842056	10.0238	0.269334	0.511211				1	1.15433	9.93514	0.119527	2.06816			1	1.59086	10.1409	0.0849139	2.02932
	2 & 3	0.372056	10.4886	0.1856	1.02263			2	0.893056	11.5374	0.300906	2.38119				1	1.3625	11.404	0.145919	1.4651			1	1.79097	9.5467	0.0835024	2.28591
	2 & 3	0.419417	9.15116	0.188399	0.470268			2	1.09944	10.5455	0.144005	0.909546				1	1.49097	9.96951	0.171014	1.30434			1	2.03042	10.0131	0.0866617	2.61203
	2 & 3	0.470806						2	1.18569	11.2215	0.2401	1.07851				1	1.62181	12.6976	0.175566	1.96319			1	2.29128	11.2004	0.113293	2.96967
	2 & 3	0.513167	9.40527	0.135388	0.820349			2	1.28181	9.78531	0.230813	0.919819				1	1.77642	11.1187	0.140282	2.64841			1	2.55642	10.5492	0.0942195	1.76962
	2 & 3	0.558028	10.5502	0.165333	0.707742			2	1.37581	11.7955	0.248366	1.40726				1	2.01461	13.2441	0.150167	2.20883			1	2.72417	12.0954	0.11453	1.60936
	2 & 3	0.625111						2	1.49511	10.539	0.164141	2.02437				1	2.18139	9.67018	0.113379	1.3592			1	2.85722	13.3668	0.185405	2.82968
	2 & 3	0.670667	9.62778	0.148038	1.01787			2	1.68719	11.2549	0.145681	1.22741				1	2.32194	11.6295	0.128436	1.8171			1	3.06892	11.0273	0.100936	1.81797
	2 & 3	0.730833	10.247	0.242823	0.496695			2	1.79625	10.3111	0.139963	0.7361				1	2.47819	10.8235	0.15218	2.33757			1	3.23378	11.2338	0.140443	2.17311
	2 & 3	0.779306	10.0278	0.161961	0.616988			2	1.86764	11.5435	0.241412	0.819271				1	2.69417	8.68404	0.0885547	1.99492			1	3.42722	11.1581	0.101078	2.27037
	2 & 3	0.840833	11.0801	0.269742	0.557084			2	1.93861	12.0172	0.26051	0.854559				1	2.92389	9.09807	0.118352	1.56967			1	3.63069	8.74504	0.0786469	1.59597
	2 & 3	0.891111						2	2.00972	12.1963	0.239698	0.896092				1	3.09642	13.5612	0.217714	2.3619			1	3.81319	11.0601	0.0988183	1.50264
	2 & 3	0.952639	8.71613	0.18362	1.17668			2	2.08319	12.2032	0.336249	1.64539				1	3.27058	10.8917	0.119516	1.78472			1	3.94906	12.5594	0.149671	3.20438
	2 & 3	1.02611						2	2.21803	8.29334	0.173674	0.399693				1	3.43444	10.1175	0.147128	1.8338			1	4.20419	12.1315	0.15892	1.93902
	2 & 3	1.0675						2	2.26622	11.0754	0.160278	0.942947				1	3.61569	8.1809	0.0962571	1.34417			1	4.36403	12.361	0.130172	1.91767
	2 & 3	1.11931	8.65709	0.120326	1.18169			2	2.35136	10.0441	0.124414	0.471517				1	3.78	10.7477	0.141999	1.71545			1	4.51917	12.5977	0.145031	3.29325
	2 & 3	1.16261						2	2.39831	9.97139	0.213317	0.565046				1	3.93961	9.2099	0.102543	1.52091			1	4.78058	10.8041	0.119389	1.50657
	2 & 3	1.21942						2	2.45497	11.4528	0.207119	3.01464				1	4.10475	11.7311	0.125485	2.07542			1	4.92003	11.9715	0.127624	2.09501
	2 & 3	1.27622	9.32347	0.148617	1.58887			2	2.71819	10.0063	0.111327	1.12292				1	4.28167	12.552	0.184311	1.94382			1	5.09503	9.31599	0.0902185	1.84612
	2 & 3	1.33303	8.89358	0.118382	0.50644			2	2.83042	12.4722	0.270335	2.65899				1	4.43653	10.1724	0.0872011	1.77593			1	5.29319	12.1494	0.147921	1.57942
	2 & 3	1.38997						2	3.04361	10.0994	0.134958	1.0293				1	4.61111	8.59614	0.0985859	1.69798			1	5.42319	11.7795	0.128143	1.53625
	2 & 3	1.43469	9.44238	0.13905	1.02292			2	3.14553	11.5	0.213086	0.733127				1	4.80864	11.6646	0.164927	2.07695			1	5.55361	14.0126	0.202797	2.08086
	2 & 3	1.49831	9.25055	0.136992	0.92377			2	3.20928	11.0465	0.210059	1.27648				1	4.98669	10.2384	0.146582	1.92396			1	5.70211	10.9427	0.110309	1.87243
	2 & 3	1.59817	10.0998	0.159194	0.949938			2	3.32483	8.92156	0.145503	1.06935				1	5.17461	13.146	0.174177	2.05917			1	5.87322	13.8267	0.194545	3.03188
	2 & 3	1.69222						2	3.44469	8.98472	0.178529	0.541579				1	5.33125	12.7323	0.176324	2.19986			1	6.0925	11.5117	0.118718	1.80349
	2 & 3	1.74375	10.0227	0.168093	1.09414			2	3.50497	10.2264	0.187843	2.06829				1	5.50403	13.8646	0.264101	2.13977			1	6.24917	12.2876	0.133536	1.79365
	2 & 3	1.80139	9.29289	0.15653	0.503365			2	3.70722	9.09792	0.129154	0.713934				1	5.65836	10.2991	0.132242	1.9368			1	6.39514	12.6028	0.144426	2.07456
	2 & 3	1.85556	11.6289	0.250097	1.35994			2	3.78569	8.00557	0.0887907	0.940654				1	5.84642	13.9565	0.207546	2.86883			1	6.55975	12.1101	0.160502	2.30394
	2 & 3	1.9725	11.1836	0.242337	1.08574			2	3.90319	9.66748	0.109719	0.696864				1	6.05197	11.5119	0.133707	1.78882			1	6.75	13.9588	0.201861	3.55212
	2 & 3	2.06958	11.2269	0.208957	0.59222			2	3.97528	9.43707	0.170158	0.461368				1	6.20736	12.0645	0.154166	2.10961			1	7.00447	12.0027	0.12708	2.0788
	2 & 3	2.12233	10.6385	0.288894	0.660473			2	4.02417	10.3847	0.158192	0.595389				1	6.38222	12.5976	0.165632	1.94212			1	7.17767	11.6881	0.123668	2.05516
	2 & 3	2.18442	10.7268	0.168025	0.64957			2	4.0815	10.3833	0.155189	0.982089				1	6.53639	13.7944	0.200246	2.87805			1	7.3535	13.1081	0.174323	2.2262
	2 & 3	2.24497	11.6605	0.262244	2.30618			2	4.17608	9.20439	0.110663	1.26049				1	6.74503	9.05109	0.0899929	1.71091			1	7.52333	12.8714	0.133538	2.10233
	2 & 3	2.44275	10.0765	0.364426	0.659172			2	4.31303	9.32427	0.105097	0.459738				1	6.93406	10.8031	0.152451	1.33358			1	7.68667	12.8447	0.137985	2.21429
	2 & 3	2.50817	10.9356	0.189025	0.790095			2	4.36233	9.862	0.11998	1.68366				1	7.0575	10.1045	0.165866	1.90581			1	7.85906	13.3858	0.153224	2.19007
	2 & 3	2.58042	10.0772	0.208201	0.744593			2	4.53306	8.12239	0.0906774	0.4535				1	7.24611	12.0241	0.162545	2.00402			1	8.02267	11.4403	0.121594	1.90354
	2 & 3	2.65431						2	4.58889	10.257	0.17387	0.994361				1	7.41278	10.6698	0.154701	2.63811			1	8.18906	11.7539	0.12493	1.99783
	2 & 3	2.71181	9.07303	0.101618	1.40758			2	4.68583	8.64438	0.108888	1.1898				1	7.66003	13.5289	0.224804	2.39574			1	8.35903	14.4456	0.26849	2.41161
	2 & 3	2.80944	11.9533	0.217932	0.594345			2	4.82347	7.97974	0.0767584	0.717069				1	7.83711	12.2295	0.169443	2.43367			1	8.52597	12.8995	0.139945	2.41865
	2 & 3	2.85917						2	4.91333	9.37917	0.124097	0.84647				1	8.03611	11.9163	0.114106	1.66			1	8.71347	11.5469	0.156124	2.15253
	2 & 3	2.90333	11.3835	0.167124	1.67717			2	5.00358	7.56245	0.100327	0.643859				1	8.17542	12.2976	0.1829	1.93516			1	8.89989	14.1509	0.176544	2.61988
	2 & 3	3.0065	10.153	0.160092	1.00261			2	5.08872	9.29196	0.111594	0.54074				1	8.33278	10.5132	0.128909	1.83719			1	9.08503	12.3829	0.183328	1.98953
	2 & 3	3.10525	12.6841	0.241209	2.63195			2	5.14692	8.21401	0.101104	0.75181				1	8.50753	13.2272	0.173562	2.3368			1	9.24569	12.3851	0.139926	2.16568
	2 & 3	3.31275	11.4212	0.18132	1.48348			2	5.23844	7.638	0.0859365	0.605736				1	8.68419	11.1658	0.115363	1.90718			1	9.42056	11.0567	0.136763	1.71532
	2 & 3	3.44264	8.45945	0.125732	0.626234			2	5.31775	6.23266	0.127363	0.376557				1	8.855	10.9825	0.117793	1.8533			1	9.57569	14.3241	0.206184	2.74385
	2 & 3	3.51667	10.6275	0.169435	0.643551			2	5.37817	8.38584	0.115058	0.387845				1	9.02375	12.9627	0.172629	2.28107			1	9.76725	8.7761	0.0876864	1.59311
	2 & 3	3.57722	10.6732	0.17744	0.876092			2	5.42442	7.28883	0.103687	0.469927				1	9.19972	10.7164	0.126298	2.07066			1	9.94878	12.1449	0.112454	2.18237
	2 & 3	3.65931	12.1105	0.244254	0.797276			2	5.48889	7.99132	0.0997547	0.755846				1	9.39294	11.4041	0.170472	2.12085			1	10.1285	14.0326	0.171293	2.30174
	2 & 3	3.72514	9.24918	0.123251	0.570366			2	5.58347	5.92379	0.0755924	0.378465				1	9.57892	11.2878	0.137975	1.75871			1	10.2925	9.875	0.123361	1.73635
	2 & 3	3.78681	10.5148	0.126609	0.775466			2	5.64736	5.78099	0.0724399	0.466494				1	9.73472	7.95064	0.0810377	1.56031			1	10.4683	11.8396	0.147735	2.09857
	2 & 3	3.86056	12.3307	0.279803	0.847392			2	5.72806							1	9.93097	6.50578	0.0735541	1.22164			1	10.6456	9.31232	0.0828873	1.94395
	2 & 3	3.92928	9.53142	0.192673	0.692352			2	5.78778	6.99733	0.0893299	0.83968				1	10.1188	12.0897	0.157735	1.90949			1	10.8543	9.81858	0.120168	1.68116
	2 & 3	4.00192	11.0782	0.18298	1.90021			2	5.84806	7.79772	0.128417	0.520714				1	10.2767	10.7104	0.12796	1.9844			1	11.0256	10.8417	0.10659	1.4019
	2 & 3	4.17344	9.73199	0.104606	0.998881			2	5.91483	5.13656	0.0934278	0.367407				1	10.462	12.6969	0.133699	2.41206			1	11.1549	8.50523	0.0652249	1.57583
	2 & 3	4.27608	10.0826	0.13967	0.564347			2	5.98636	6.27823	0.0816676	0.35315				1	10.6519	8.47379	0.0821769	1.55588			1	11.3401	7.10838	0.0689014	1.61933
	2 & 3	4.33206	9.03756	0.111947	0.670536			2	6.04261	5.65776	0.0728632	0.520199				1	10.8356	9.50854	0.0793823	1.61513			1	11.5679	12.856	0.143654	2.33016
	2 & 3	4.40625	12.162	0.290151	0.388508			2	6.13456	8.50994	0.102758	0.351035				1	11.0054	8.01988	0.0836506	1.34912			1	11.7492	12.2372	0.120617	2.07353
	2 & 3	4.43819	10.0236	0.151752	1.51885			2	6.17581	7.64591	0.101436	0.460878				1	11.1736	12.1469	0.138695	3.89343			1	11.9186	10.5688	0.108138	2.22649
	2 & 3	4.58972	9.97589	0.166134	0.518192			2	6.23608	5.40113	0.0832003	0.245301				1	11.4942	9.38985	0.0962822	2.66176			1	12.1293	12.4292	0.134257	1.51567
	2 & 3	4.64167	10.3269	0.125078	0.869179			2	6.2815	4.43719	0.107189	0.241087				1	11.7776	11.3684	0.143029	1.4321			1	12.2513	10.6816	0.0991137	1.80429
	2 & 3	4.72583	11.9741	0.211669	0.816236			2	6.33583							1	11.9036	7.68854	0.0904993	1.29232			1	12.4202	12.0859	0.140554	2.14022
	2 & 3	4.794	10.2565	0.138374	0.596872			2	6.38597	6.14841	0.102811	0.607155				1	12.0717	6.49785	0.0902807	1.31942			1	12.5972	8.11291	0.0871431	1.3375
	2 & 3	4.85219	9.5166	0.113776	0.843277			2	6.43458	7.11206	0.0917663	0.413883				1	12.2747	5.25975	0.0552652	0.723069			1	12.7621	8.62608	0.0807147	1.49375
	2 & 3	4.94081						2	6.49278	6.54235	0.0806036	0.308035				1	12.4122	6.28639	0.0755895	1.39436			1	12.9353	10.6588	0.102766	1.96004
	2 & 3	5.01122	8.26292	0.147604	1.01795			2	6.53986	5.59825	0.107948	0.276025				1	12.634	6.34224	0.0518269	2.12042			1	13.1192	7.32523	0.0690517	1.17326
	2 & 3	5.064	9.1682	0.13607	0.440583			2	6.58917	6.82254	0.115615	0.275744				1	12.9684	5.5072	0.0549726	1.17946			1	13.2793	11.5526	0.12991	2.41321
	2 & 3	5.11206	9.28327	0.13017	0.605991			2	6.62958							1	13.1825	6.90877	0.0942579	1.19253			1	13.4882	11.1419	0.115775	1.86163
	2 & 3	5.17733	8.24359	0.0930385	0.917328			2	6.66125	5.93148	0.136883	0.492642				1	13.3551	5.1501	0.100533	0.854773			1	13.6553	12.8236	0.161629	2.24556
	2 & 3	5.28861	9.22383	0.115867	0.709723			2	6.71264							1	13.5211						1	13.8304	8.1396	0.0929113	1.50922
	2 & 3	5.36556	11.4162	0.192899	0.404324			2	6.75692	4.70365	0.0822541	0.410132				1	13.7988	8.10609	0.0871511	3.5275	Day 2 of the control lettuces		1	14.0158	8.5304	0.0906828	1.49306	Day 2 of the EPD lettuces
	2 & 3	5.40097	10.0122	0.145308	0.567357			2	6.79983	5.68783	0.125646	0.223563				1	13.9563	6.96862	0.14265	1.38598			1	14.1909	6.74522	0.0720713	1.18791
	2 & 3	5.45764						2	6.83914	6.31693	0.0847689	0.334271				1	14.1552	5.32679	0.0735737	0.789992			1	14.367	9.54866	0.09824	1.85801
	2 & 3	5.56028	10.585	0.14416	2.06408			2	6.89206	7.96613	0.125198	0.3972				1	14.3035	5.0994	0.0762142	0.976677			1	14.5616	9.95952	0.0864883	1.77999
	2 & 3	5.65264						2	6.94192	4.695	0.108259	0.184539				1	14.495	6.90795	0.0649854	2.32203			1	14.7403	7.50604	0.0810485	1.43345
	2 & 3	5.75608						2	6.98122	5.97233	0.0786695	0.184976				1	14.8311	4.58064	0.0496489	0.73672			1	14.9313	9.96437	0.111778	1.63333
	2 & 3	5.84928	10.1823	0.123273	2.91299			2	7.01219	4.62987	0.113508	0.196769				1	14.992	5.89617	0.0598833	0.977617			1	15.0952	7.20995	0.0926217	1.13457
	2 & 3	5.93872	9.61818	0.123735	0.601136			2	7.05469	5.34373	0.0721155	0.246406				1	15.1578	6.38319	0.0671855	1.16139			1	15.2525	7.7671	0.0663162	2.84556
	2 & 3	6.00122	8.84883	0.100988	0.680868			2	7.10081	6.64027	0.10426	0.37167				1	15.3397	5.8723	0.0552638	1.37771			1	15.6189	9.96359	0.0860386	2.18092
	2 & 3	6.07817						2	7.15678	5.07318	0.0928715	0.175448				1	15.5743				160.847		1	15.8378	8.4387	0.0874209	1.18751
	2 & 3	6.18778	10.9138	0.141765	2.37102			2	7.19136							2	24.1075	12.304	0.121003	3.13889			1	15.9785	7.56991	0.065877	0.162753
	2 & 3	6.29542	11.9083	0.254512	1.0916			2	7.22944							2	24.2551	13.4881	0.208984	3.45633			2	28	11.3116	0.0758464	2.13161	142.467
	2 & 3	6.38708	11.4701	0.204425	0.971774			2	7.27403	4.92532	0.0892142	0.613749				2	24.5114	11.6383	0.168034	2.99718			2	28.1884	13.2121	0.179214	3.18192	88.573
	2 & 3	6.47181	9.95024	0.122554	0.83886			2	7.31597	6.36845	0.108129	0.295425				2	24.7689	14.0541	0.228815	2.6			2	28.4293	12.5028	0.145648	3.11562	11.427
	2 & 3	6.55611	7.23928	0.102325	0.39796			2	7.36236	5.32367	0.0855601	0.203334				2	24.9539	13.1531	0.220363	2.21374			2	28.6785	11.6794	0.173485	1.98874
	2 & 3	6.61108	10.5543	0.173542	1.45561			2	7.40056	4.84484	0.0944318	0.20456				2	25.1222	10.0862	0.142605	2.1167			2	28.8487	11.6844	0.148752	2.14182
	2 & 3	6.749	9.98442	0.145532	0.729418			2	7.44278	5.71053	0.0847239	0.248249				2	25.3321	13.1681	0.229475	2.33039			2	29.0321	10.6203	0.106649	2.02671
	2 & 3	6.82206	11.0058	0.201408	0.486088			2	7.48625	3.63348	0.0803129	0.124648				2	25.509	14.095	0.316513	3.0363			2	29.2229	12.7775	0.22412	2.53279
	2 & 3	6.86622	10.4014	0.162576	0.756987			2	7.52056	5.60966	0.141905	0.316322				2	25.7244	13.1128	0.199276	2.34719			2	29.4211	12.5606	0.153108	2.57144
	2 & 3	6.939	7.53547	0.100914	0.467827			2	7.57694	4.97536	0.0854283	0.173447				2	25.9034	12.8924	0.261803	1.80673			2	29.6258	13.4664	0.200492	2.47632
	2 & 3	7.00108	10.0922	0.140326	0.654872			2	7.61181	5.01493	0.0900466	0.122448				2	26.0436	12.8544	0.238542	2.1299			2	29.8097	11.727	0.160117	2.09099
	2 & 3	7.06597	9.78757	0.129983	0.479863			2	7.63622	3.76386	0.137637	0.134872				2	26.2093	12.7226	0.183656	2.34696			2	29.988	13.7619	0.299524	2.05855
	2 & 3	7.115						2	7.67206	5.18255	0.107829	0.162675				2	26.3938	10.6428	0.148504	1.98962			2	30.1376	13.2057	0.217762	1.88914
	2 & 3	7.17208	9.20517	0.13964	1.45621			2	7.70344	4.83489	0.0852298	0.334413				2	26.5807	11.7829	0.168317	2.10619			2	30.2807	12.8119	0.166548	2.59833
	2 & 3	7.27319	7.23746	0.0882629	0.985099			2	7.77261	4.09792	0.148117	0.131475				2	26.7594	13.0576	0.25032	2.08341			2	30.4835	12.1188	0.167946	2.25713
	2 & 3	7.40931	7.53517	0.127731	1.37182			2	7.80469	5.15681	0.0744294	0.21057				2	26.919	12.8278	0.209179	2.16292			2	30.6697
	2 & 3	7.59136	10.6988	0.144235	1.37896			2	7.84553	4.56386	0.120866	0.18509				2	27.0876	12.2644	0.220438	2.08359			2	30.8479	11.4908	0.178561	3.79482
	2 & 3	7.72025	9.86413	0.135542	1.34262			2	7.88608	6.63383	0.0875739	0.196251				2	27.2575	12.6555	0.244487	2.46255			2	31	13.0883	0.235415	2.19955
	2 & 3	7.85636	9.48674	0.105385	0.818495			2	7.91567	5.73279	0.111275	1.10611				2	27.4521	11.643	0.163431	2.40784			2	31.168
	2 & 3	7.94264	8.75091	0.121013	0.988123			2	8.10861							2	27.6589	13.0015	0.166671	2.00042			2	31.3643	11.8377	0.159571	4.85706
	2 & 3	8.05556	9.55386	0.176894	0.976617			2	8.14375	3.68553	0.101799	0.295355				2	27.8128	13.6743	0.263769	2.07394			2	31.5783	13.1973	0.177656	2.01038
	2 & 3	8.15778	6.78346	0.120022	0.683999			2	8.18875	6.47445	0.122029	0.255381				2	27.9644	12.9871	0.214869	2.2511			2	31.7307	11.435	0.136345	2.04243
	2 & 3	8.25861	10.9749	0.149804	0.913052			2	8.22819	4.84138	0.129949	0.203741				2	28.1378	12.5223	0.167384	2.2161			2	31.9093	9.9813	0.109027	1.54017
	2 & 3	8.34181	9.34773	0.20951	2.79237			2	8.27028	5.17688	0.157278	0.281853				2	28.3147	11.2406	0.138118	2.11074			2	32.0636	11.546	0.139361	1.80278
	2 & 3	8.64053						2	8.32472	5.15428	0.102294	0.199729				2	28.5025	13.5386	0.234577	2.19025			2	32.2197	9.7328	0.0905018	1.7073
	2 & 3	8.71331						2	8.36347	5.17285	0.113376	0.188953				2	28.6643	11.1083	0.133487	1.99486			2	32.3951	11.5268	0.144487	2.26214
	2 & 3	8.90653	9.41709	0.107254	3.84296			2	8.4	4.21791	0.114137	0.239015				2	28.8439	12.588	0.227008	2.18367			2	32.5914	12.8006	0.178748	2.07974
	2 & 3	9.04861	8.37599	0.103288	0.599116			2	8.45667	4.34342	0.0705031	0.284735				2	29.0173	12.7131	0.158811	2.42998			2	32.7539	12.3412	0.182516	2.10315
	2 & 3	9.12014	5.60053	0.118245	0.670508			2	8.52222	4.00537	0.0983756	0.347021				2	29.2085	12.8755	0.200169	3.44242			2	32.9243	10.71	0.125019	2.00545
	2 & 3	9.23986	6.96522	0.130097	0.585079			2	8.60886	3.98274	0.101486	0.203563				2	29.4758	10.5842	0.105853	1.81224			2	33.1115	13.3646	0.191383	3.80334
	2 & 3	9.32386	8.4635	0.133281	0.692361			2	8.65997	4.53719	0.123871	0.444267				2	29.6471	12.9414	0.208372	2.1587			2	33.3961	12.0915	0.146962	2.06025
	2 & 3	9.40567	7.81467	0.146769	0.641454			2	8.75789	5.29096	0.107626	0.321132				2	29.8139	11.8277	0.141759	2.77984			2	33.5665	11.26	0.130364	1.87979
	2 & 3	9.48775	7.8874	0.115684	0.825986			2	8.81858	5.36487	0.121014	0.205653				2	30.0489	12.3658	0.161658	2.42336			2	33.7334	8.93484	0.0817242	1.89741
	2 & 3	9.59247	7.01854	0.181668	1.2185			2	8.85692	5.87289	0.0736349	0.392342				2	30.2449	12.528	0.15494	2.57485			2	33.9458	9.75804	0.0788449	2.01829
	2 & 3	9.76608						2	8.92372	5.35737	0.0928061	0.18602				2	30.4504	11.2247	0.134837	2.31354			2	34.1526	8.99333	0.0941745	1.65877
	2 & 3	9.84222	5.60389	0.128151	1.53344			2	8.95844	6.472	0.0919347	0.224003				2	30.6565	11.2953	0.111226	1.95471			2	34.3371	9.47852	0.0822647	2.17585
	2 & 3	10.0397	8.84045	0.106198	0.788274			2	8.99306	4.72108	0.0565013	0.21835				2	30.8296	8.63909	0.0764336	1.45929			2	34.5666	9.35799	0.0964597	1.77802
	2 & 3	10.1289	7.08221	0.109352	0.593922			2	9.03931	7.94771	0.0847799	0.365374				2	30.9985	12.8785	0.146406	2.01763			2	34.7566	7.93354	0.0684168	1.23653
	2 & 3	10.2128	5.93145	0.077475	1.7366			2	9.08528	7.62246	0.11028	0.644733				2	31.1551	10.9108	0.117301	1.67754			2	34.9125	9.74503	0.087185	1.52266
	2 & 3	10.5055	6.16912	0.0895445	0.383857			2	9.16986	5.9042	0.0747816	0.228788				2	31.3089	10.6323	0.114632	1.52958			2	35.0688	10.2513	0.0960094	1.63167
	2 & 3	10.5678	6.10463	0.126982	0.378995			2	9.20861	3.5604	0.109586	0.129559				2	31.4528	10.9886	0.121423	1.87264			2	35.2279	9.10682	0.0771647	1.43154
	2 & 3	10.6298	6.76544	0.10755	0.558336			2	9.245	7.63869	0.112354	0.282207				2	31.6232	10.1572	0.0882176	1.8187			2	35.3851	7.77858	0.0671522	1.16138
	2 & 3	10.7124	6.58235	0.0950334	0.901416			2	9.28194	6.21572	0.13584	0.319419				2	31.8022	11.1067	0.130499	1.94984			2	35.5344	10.014	0.100853	1.68013
	2 & 3	10.8493	6.26139	0.0756578	0.412208			2	9.33333	6.57553	0.136451	0.367134				2	31.9778	9.32336	0.0930584	1.85172			2	35.7022	9.65379	0.0912959	1.83449
	2 & 3	10.9151	4.76518	0.0539828	0.213771			2	9.38917	5.69221	0.0896477	0.247295				2	32.1764	8.78612	0.0842666	1.54343			2	35.8922	7.10057	0.0530465	1.17653
	2 & 3	10.96	5.16877	0.138615	0.366839			2	9.43261	6.86751	0.0998098	0.2871				2	32.3521	7.15559	0.068839	1.15881			2	36.0579	6.53124	0.0545165	1.34598
	2 & 3	11.031	6.79167	0.0774557	0.42165			2	9.47442	4.70696	0.142175	0.266074				2	32.514	10.0361	0.103892	1.7789			2	36.264	7.6234	0.0762656	1.3161
	2 & 3	11.0931	6.14717	0.076297	0.582957			2	9.53094	5.64626	0.0781077	0.265845				2	32.6912	9.62932	0.0883137	1.51929			2	36.4366	10.0427	0.101345	1.61799
	2 & 3	11.1879	4.36259	0.0735062	0.319923			2	9.57803	5.68882	0.145697	0.388736				2	32.849	10.2183	0.107755	2.37007			2	36.5978	7.81193	0.073474	1.2957
	2 & 3	11.2612	4.4996	0.0729113	0.220606			2	9.64636	4.48404	0.0870251	0.224825				2	33.081	7.00381	0.0658498	1.15446			2	36.7636	9.14679	0.092315	2.06946
	2 & 3	11.3103	3.78619	0.084697	0.196146			2	9.6965	7.26781	0.100221	0.29576				2	33.2458	8.68667	0.0742828	1.34281			2	36.9899	6.08445	0.0708595	1.08827
	2 & 3	11.3621	6.8138	0.138565	0.559299			2	9.73719	6.10083	0.0788278	0.293179				2	33.4004	7.63466	0.0576213	1.27244			2	37.1687	8.68487	0.077876	1.30997
	2 & 3	11.4441	7.52983	0.0955091	0.493622			2	9.78525							2	33.5671	7.93157	0.0682136	1.37282			2	37.3196	6.76284	0.0617558	1.09802
	2 & 3	11.5097	6.39731	0.0859311	0.378507			2	9.8265							2	33.7401	8.38526	0.0796666	1.25197			2	37.4819	6.04503	0.0624805	1.02111
	2 & 3	11.5689	3.7686	0.095415	0.156083			2	10.025	4.48403	0.0686921	1.64987				2	33.8894	10.5475	0.106792	1.94514			2	37.6508	7.69453	0.0662241	1.21403
	2 & 3	11.6103	4.83583	0.136753	1.13843			2	10.1532	5.68736	0.173985	0.209326				2	34.0739	10.3958	0.130472	1.79471			2	37.8086	8.96214	0.0861794	1.58082
	2 & 3	11.8457	7.10942	0.095237	0.42459			2	10.19	4.19837	0.0611753	0.123036				2	34.2465	7.60311	0.0734106	1.40446			2	37.985	6.9279	0.0773031	1.20449
	2 & 3	11.9054	5.88103	0.0618611	0.631394			2	10.2193	6.84649	0.102388	0.34803				2	34.4312	9.67614	0.0916305	1.52964			2	38.1589	7.04133	0.0688031	1.35057
	2 & 3	12.0128	5.26477	0.0976503	0.298191			2	10.2701	6.3474	0.0694246	0.251251				2	34.5893	9.29999	0.0977084	1.65591			2	38.3507	8.84205	0.0760084	1.44936
	2 & 3	12.0694	4.82456	0.16198	0.17422			2	10.3097	5.63661	0.063983	0.22155				2	34.7674	10.1117	0.110165	1.76112			2	38.5146	4.56474	0.0385371	0.687882
	2 & 3	12.1055	3.95895	0.195638	0.370052			2	10.349	5.77843	0.103892	0.227766				2	34.9415	7.30114	0.0751856	1.89911			2	38.6653	9.06682	0.0820953	1.64462
	2 & 3	12.199	5.32833	0.101679	0.291578			2	10.3884	2.84201	0.0452982	0.157495				2	35.2016	10.6056	0.114374	1.7514			2	38.8467	7.08038	0.0822809	1.12676
	2 & 3	12.2537	4.75146	0.0811037	0.237573			2	10.4439	5.4794	0.0836552	1.85767				2	35.3668	9.03478	0.0894097	1.33414			2	39.0058	6.13975	0.0685727	1.65347
	2 & 3	12.3037	4.94474	0.121597	0.223887			2	10.7829	4.65768	0.100309	0.206491				2	35.5144	6.40261	0.0660934	1.06621			2	39.2751	6.69194	0.0695189	1.10714
	2 & 3	12.349						2	10.8272	6.18623	0.0689193	0.216518				2	35.681	7.23111	0.0639405	1.15176			2	39.4406	5.73942	0.0516473	0.942221
	2 & 3	12.3933	4.92593	0.127523	0.657474			2	10.8622	6.75375	0.110585	0.229815				2	35.8403	8.43317	0.0718522	1.34345			2	39.6047	8.2219	0.0842641	1.26298
	2 & 3	12.4825	5.64532	0.0729918	0.299672			2	10.8963	7.4649	0.0916301	0.415753				2	35.9996	8.24015	0.0744967	1.38137			2	39.7583	5.91667	0.0502712	0.93582
	2 & 3	12.5356	5.17471	0.0666123	0.344262			2	10.9519	6.29715	0.0734587	0.848366				2	36.1672	5.86926	0.0556405	1.09168			2	39.9165	4.80023	0.0393768	0.766704
	2 & 3	12.6021	4.37704	0.0617258	0.229187			2	11.0867	3.38251	0.06919	0.097717				2	36.3532	8.22328	0.0876428	1.40367			2	40.0762	4.7282	0.0514015	0.945771
	2 & 3	12.6544	4.75231	0.0874402	0.204614			2	11.1156	4.20109	0.0891689	0.159875				2	36.5239	7.57228	0.091919	1.31568			2	40.2762	5.29325	0.0452083	0.764581
	2 & 3	12.6975	3.53335	0.0396588	0.149186			2	11.1536	6.4762	0.115471	0.399366				2	36.6976	8.26586	0.0875929	1.81367			2	40.4207	5.82871	0.0574145	1.11798
	2 & 3	12.7397	4.42742	0.0829217	0.216451			2	11.2153	5.72421	0.134584	0.932411				2	36.9171	7.52668	0.0806901	1.37048			2	40.6125	8.58323	0.0837299	1.92861
	2 & 3	12.7886	6.95347	0.0825176	0.458736			2	11.3782	8.23204	0.133504	1.16506				2	37.0991	7.6868	0.0773225	1.50448			2	40.8372	7.41568	0.0669078	1.30289
	2 & 3	12.8546	5.18808	0.11002	0.27958			2	11.5197	5.64625	0.135142	0.335638				2	37.2949	7.51273	0.0779659	1.44516			2	41.0129	6.403	0.0622646	1.06823
	2 & 3	12.9085	4.46327	0.0476099	0.175308			2	11.5791	6.59152	0.0876563	0.461406				2	37.4872	8.88802	0.0780914	1.69095			2	41.1797	4.84202	0.0585374	0.991269
	2 & 3	12.9478	3.32741	0.0897707	0.160825			2	11.6491	4.74852	0.109287	0.318019				2	37.6775	5.58179	0.0698151	1.17218			2	41.3844	8.76195	0.0969576	1.94929
	2 & 3	12.9961	4.65796	0.0517706	0.250365			2	11.7161	5.10872	0.0727117	0.321424				2	37.8875	7.36786	0.0763886	1.6723			2	41.6069	6.23599	0.0619201	1.18657
	2 & 3	13.0498	4.5078	0.0677563	0.209112			2	11.779	8.20661	0.0828322	0.367018				2	38.1144	6.08478	0.0556771	1.02681			2	41.7972	6.62952	0.0585338	1.4596
	2 & 3	13.0962	5.41124	0.0697915	0.511061			2	11.8238	7.41831	0.0788684	0.860318				2	38.2832	6.62561	0.0704919	1.20163			2	42.0174	5.64034	0.0618229	0.999593
	2 & 3	13.1907	3.96994	0.105944	0.529325			2	11.9397	7.11067	0.0608862	0.371335				2	38.4646	7.15413	0.0544475	1.22614			2	42.1946	5.24393	0.04793	0.908948
	2 & 3	13.324	3.3046	0.0922518	0.226273			2	11.9919	5.66579	0.0733388	0.336013				2	38.6359	10.2401	0.10612	1.67681			2	42.3679	6.98591	0.0675529	1.30966
	2 & 3	13.3925	3.82773	0.0580471	0.169696			2	12.0512	7.44109	0.132813	0.330715				2	38.7997	8.62853	0.0758343	1.39519			2	42.5554	7.51855	0.0724659	1.14971
	2 & 3	13.4368	5.00269	0.0858851	0.195939			2	12.0957	7.35344	0.0817921	0.486144				2	38.9614	5.84829	0.0571999	1.01289			2	42.7083	5.12379	0.043622	0.856812
	2 & 3	13.476	4.93365	0.0771182	0.276833			2	12.1618	4.18074	0.0541473	0.129371				2	39.1346	4.55474	0.0387953	1.15627			2	42.8755	5.03781	0.0509406	0.933534
	2 & 3	13.5321						2	12.1928	5.29619	0.0681115	0.209641				2	39.3884	9.27904	0.0992091	1.39701			2	43.0608	4.25585	0.0541122	0.991849
	2 & 3	13.5869	4.20426	0.109007	0.40758			2	12.2323	5.56757	0.115956	0.468604				2	39.539	7.22453	0.0819367	0.891025			2	43.2939	6.75063	0.0725825	1.0996
	2 & 3	13.629	4.67491	0.0428746	0.290234			2	12.3165	4.29553	0.0626321	0.186736				2	39.6623	5.02197	0.0413185	1.69575			2	43.4568	4.53529	0.0551656	0.646909
	2 & 3	13.6911	4.16673	0.052891	0.218753			2	12.36	5.53066	0.135691	0.336449				3	48	13.3557	0.174053	2.96607			2	43.5994	3.37924	0.0308842	1.35367
	2 & 3	13.7436						2	12.4208	4.59873	0.0514828	0.283589				3	48.2221	14.2253	0.190277	2.59019			3	52.1343	13.2333	0.157146	2.56946
	2 & 3	13.8834	4.67258	0.127211	0.858456			2	12.4825	4.80885	0.0664267	0.14293				3	48.4042	14.11	0.226516	2.17294			3	52.3285	8.3552	0.0786876	1.25189
	2 & 3	13.9273	3.49736	0.121874	0.191869			2	12.5122	5.52152	0.0991507	1.70186				3	48.5582	14.5948	0.242394	3.47032			3	52.4783	13.7817	0.245064	3.42438
	2 & 3	13.9822	5.25254	0.0809207	0.264815			2	12.8204	6.22569	0.129144	0.258539				3	48.7959	14.3349	0.236385	3.46268			3	52.7268	12.9141	0.173807	2.08635
	2 & 3	14.0326	5.70948	0.109809	0.216485			2	12.8619	5.58476	0.0853917	0.324226				3	49.0375	14.2351	0.192486	1.97512			3	52.8883	14.4281	0.260587	3.06397
	2 & 3	14.0705	4.81052	0.114581	0.32471			2	12.92	5.37927	0.0682384	0.231608				3	49.1763	12.7862	0.228698	1.8469			3	53.1007	13.4339	0.257141	2.06359
	2 & 3	14.138						2	12.9631	5.87874	0.0733134	0.18616				3	49.3207	13.7221	0.342629	1.92262			3	53.2543	12.3501	0.155614	1.78871
	2 & 3	14.1894	3.89695	0.0894074	0.367504			2	12.9947	4.62665	0.0899308	0.204344				3	49.4608	14.8994	0.282932	2.00729			3	53.3991	12.6363	0.220622	1.62692
	2 & 3	14.2323	4.22075	0.059855	0.192279			2	13.0389	7.64124	0.0863153	0.270627				3	49.5955	13.2466	0.207056	1.88028			3	53.5279	11.4201	0.153026	1.48303
	2 & 3	14.2779	5.08194	0.0841025	0.159516			2	13.0743	7.04697	0.109282	0.397175				3	49.7375	13.2872	0.185067	1.52286			3	53.6578	13.2444	0.234208	1.82479
	2 & 3	14.3093	4.0049	0.0862623	0.255423			2	13.1307	5.19255	0.0547889	0.196163				3	49.8521	11.2822	0.161216	1.59988			3	53.7955	13.2722	0.213256	1.60041
	2 & 3	14.3731	4.97103	0.174291	0.259598			2	13.1684	5.17901	0.07278	0.261109				3	49.9939	13.7306	0.202378	2.16066			3	53.9161	12.9001	0.241121	1.96009
	2 & 3	14.4253	3.33966	0.107668	0.128948			2	13.2189	7.93812	0.10653	0.388086				3	50.1512	12.6965	0.243156	1.83535			3	54.0681	12.0009	0.191161	1.91148
	2 & 3	14.4639	4.69379	0.128414	0.21774			2	13.2678	5.25252	0.0505893	0.188945				3	50.2958	13.8132	0.279079	2.20435			3	54.2273	11.7802	0.193359	1.71959
	2 & 3	14.5103	6.06729	0.105612	0.323589			2	13.3037	6.15187	0.119704	0.370821				3	50.4554	11.2047	0.133446	1.70093			3	54.3733	12.8934	0.297171	2.05041
	2 & 3	14.5636	6.68199	0.0760335	0.345236			2	13.364	5.26271	0.0807856	0.320148				3	50.6072	9.60337	0.118677	1.55148			3	54.5323	11.3098	0.192974	1.68579
	2 & 3	14.6153						2	13.4248	6.47468	0.0990602	0.385783				3	50.7687	11.8	0.22405	1.93553			3	54.6814	10.1451	0.107194	1.70777
	2 & 3	14.6464	3.99584	0.081983	0.337982			2	13.4844	5.51882	0.132684	0.282073				3	50.9328	10.707	0.130679	1.63579			3	54.8497	11.5436	0.170975	1.83255
	2 & 3	14.6999	4.61501	0.0762353	0.257671			2	13.5355	4.2499	0.0808828	0.268098				3	51.0856	10.9358	0.131881	1.84055			3	55.0085	11.3895	0.184937	1.75556
	2 & 3	14.7557	5.2331	0.0879653	0.318201			2	13.5986	6.98779	0.147521	0.529907				3	51.2539	13.2846	0.234016	2.14768			3	55.1626	12.1533	0.162653	2.09475
	2 & 3	14.8165	3.0016	0.0681265	0.13132			2	13.6744	5.2622	0.0762875	0.339851				3	51.4155	12.8099	0.24567	2.05172			3	55.335	11.8084	0.157078	1.84179
	2 & 3	14.8603	4.11311	0.121999	0.384462			2	13.739	6.23464	0.0757058	0.349833				3	51.5757	11.2155	0.153931	1.8085			3	55.4909	11.3513	0.144205	1.79445
	2 & 3	14.9537	5.27803	0.0782435	0.291758			2	13.7951	6.27783	0.0848529	0.386261				3	51.7369	10.6524	0.120374	1.29308			3	55.649	9.96834	0.12981	1.50217
	2 & 3	15.009	6.78408	0.0863458	0.253461			2	13.8567	7.95774	0.100448	0.554831				3	51.8583	9.22838	0.0931499	1.44937			3	55.7997	11.8964	0.168029	1.71011
	2 & 3	15.0464	5.55891	0.08069	0.17912			2	13.9264	5.25101	0.0671081	0.529477				3	52.0154	12.0168	0.154485	2.01449			3	55.9435	11.4533	0.152305	1.87358
	2 & 3	15.0786	5.14315	0.0604235	0.187868			2	14.0272	4.57274	0.0769434	0.291385				3	52.183	12.457	0.168537	2.22497			3	56.1071	10.3066	0.1143	1.70203
	2 & 3	15.1151						2	14.0909	6.22617	0.0702577	0.461774				3	52.3616	9.79329	0.104295	1.63657			3	56.2722	9.73219	0.126597	1.75044
	2 & 3	15.169	3.55354	0.0617231	0.369173			2	14.1651	5.2896	0.0639407	0.470187				3	52.5288	13.8267	0.25532	4.12497			3	56.4521	11.3341	0.132106	3.1833
	2 & 3	15.219	4.48778	0.0443119	0.211424			2	14.254	7.9137	0.08063	0.667169				3	52.8271	11.0004	0.17321	2.00268			3	56.7329	10.8382	0.126705	1.99754
	2 & 3	15.2661	4.48917	0.0731243	0.170838			2	14.3383	7.76306	0.0844824	0.705145				3	53.0091	11.7005	0.153421	2.08171			3	56.9172	11.1365	0.131598	1.92382
	2 & 3	15.3042	3.88965	0.0816841	0.162069			2	14.4291	5.75959	0.0545974	0.545722				3	53.1871	10.522	0.108012	1.87642			3	57.09	11.139	0.132111	1.95087
	2 & 3	15.3458	3.97983	0.113698	0.119395			2	14.5239	6.82277	0.0895063	0.562878				3	53.3654	9.31081	0.0876195	1.86371			3	57.2651	6.63613	0.0618611	1.33386
	2 & 3	15.3758	5.12268	0.0894289	0.268229			2	14.6064	7.66765	0.115094	0.527151				3	53.5656	13.1591	0.193518	2.33939			3	57.4661	9.49558	0.0994473	1.8912
	2 & 3	15.4282	6.99682	0.0847481	0.187554			2	14.6751	6.26573	0.110696	0.456876				3	53.7433	9.94643	0.100146	1.5953			3	57.6653	11.16	0.131763	1.73756
	2 & 3	15.455	5.20474	0.117035	0.182166			2	14.7481	6.83088	0.13521	1.75971				3	53.9037	10.5642	0.125997	4.8437			3	57.821	8.44547	0.0744507	1.32875
	2 & 3	15.49	5.41469	0.0703286	0.225612			2	15.0057	5.97103	0.113298	0.220596				3	54.3622	9.33356	0.0931021	1.2717			3	57.9783	12.3683	0.174902	5.67428
	2 & 3	15.5317						2	15.0426	5.62026	0.116509	0.172511				3	54.4985	10.137	0.124631	1.54026			3	58.4371	10.6562	0.119066	1.41787
	2 & 3	15.5649	3.11199	0.106932	0.191042			2	15.0733	4.13608	0.179718	0.156826				3	54.6504	9.32289	0.0826382	1.41371			3	58.5701	11.5634	0.142938	1.84821
	2 & 3	15.5931	3.71098	0.173502	0.126792	Daily net Anet of CT lettuces in Exp 1		2	15.1112	4.87007	0.110975	0.168423	Daily net Anet of EPD lettuces in Exp 1			3	54.8021	11.1484	0.135394	1.61343			3	58.73	9.38222	0.0990758	1.24966
	2 & 3	15.6272	4.44887	0.0884956	0.174865			2	15.1458	3.83552	0.0967165	0.432562				3	54.9468	13.5909	0.167307	2.19153			3	58.8632	11.9805	0.158639	1.90025
	2 & 3	15.6665	3.37303	0.0955976	1.12481			2	15.2586	5.43919	0.065127	0.189616				3	55.108	10.5351	0.108362	1.69908			3	59.0218	6.48608	0.0604653	1.14245
								2	15.2934	5.60878	0.0697086	0.160473				3	55.2693	9.23149	0.0895356	1.62192			3	59.1979	8.73175	0.0698481	1.32674
								2	15.3221	5.42789	0.126586	0.209577				3	55.445	10.5507	0.120417	1.92697			3	59.3499	6.94659	0.0607338	1.3459
								2	15.3607	7.17857	0.117595	0.29133				3	55.6276	7.42596	0.0762627	1.4097			3	59.5436	7.55298	0.0731536	1.25967
								2	15.4012	5.87678	0.114156	3.51872				3	55.8175	6.614	0.0504707	1.10509			3	59.7104	8.40666	0.0756726	1.5529
						126.722		3	0.116389				117.973			3	55.9846	7.32119	0.0846784	1.36174			3	59.8951	5.4766	0.0450813	0.990352
								3	0.174444	9.95787	0.181229		93.0954			3	56.1706	7.17813	0.0569716	1.10862			3	60.0759	7.53496	0.0626674	1.35441
								3	0.219444	10.2683	0.236467		6.90458			3	56.325	7.08305	0.0734061	1.29364			3	60.2557	10.2058	0.108407	1.65561
								3	0.258889	10.1947	0.218732					3	56.5076	11.7035	0.142587	1.88849			3	60.4179	6.14979	0.0525505	1.0769
								3	0.295556	10.3122	0.200437					3	56.669	10.055	0.14051	1.59624			3	60.593	6.37807	0.0610394	0.994802
								3	0.355556	9.85593	0.202403					3	56.8278	7.34593	0.0631013	1.19392			3	60.749	6.51788	0.0571089	1.04015
								3	0.390833							3	56.9903	9.84757	0.113696	1.66588			3	60.9086	8.71755	0.0834515	1.35752
								3	0.432222							3	57.1594	11.2692	0.133507	1.85472			3	61.0643	6.67227	0.0630993	1.15097
								3	0.478889	11.7794	0.279968					3	57.324	7.41806	0.0662554	1.40923			3	61.2368	7.67836	0.0718161	1.30959
								3	0.516944	9.64144	0.169357					3	57.514	10.3857	0.123647	2.57913			3	61.4074	6.64675	0.0526939	1.59227
								3	0.584444	8.78225	0.164724					3	57.7623	6.0259	0.0485174	0.9074			3	61.6469	7.12419	0.060512	1.33183
								3	0.627222							3	57.9129	10.3922	0.111628	1.57471			3	61.8339	6.49367	0.0608814	0.997681
								3	0.668056	9.89617	0.315495					3	58.0644	9.76025	0.115926	1.624			3	61.9875	5.24118	0.0418191	0.896096
								3	0.708889	8.61338	0.215517					3	58.2308	5.51359	0.0473143	1.01297			3	62.1585	5.23406	0.0413747	0.817821
								3	0.743056	10.1168	0.233065					3	58.4146	7.019	0.064549	1.90878			3	62.3147	6.74534	0.0585864	2.00749
								3	0.801389	10.003	0.170396					3	58.6865	5.5932	0.0480986	2.00827			3	62.6123	4.31727	0.0401166	0.687765
								3	0.837778							3	59.0456	5.30113	0.0469433	0.760565			3	62.7716	4.78116	0.0452505	1.65096
								3	0.885	8.51591	0.26622					3	59.189	6.57317	0.0652865	1.52717			3	63.1169	8.34611	0.11308	2.05848
								3	0.934444	10.9032	0.23275					3	59.4214	7.99381	0.080924	1.08472			3	63.3636	4.44276	0.0641683	0.54177
								3	0.983611	10.0226	0.169188					3	59.5571	7.08871	0.0784217	1.08319			3	63.4855	4.4077	0.0409221	0.702784
								3	1.04333	9.76108	0.198437					3	59.7099	6.78282	0.061797	1.15214			3	63.645
								3	1.09417	10.1587	0.205059					3	59.8797	7.71031	0.0834497	1.42212			3	63.7853	4.30908	0.0339942	1.37723
								3	1.20111	11.7284	0.249528					3	60.0642	7.38528	0.0777328	1.1199			3	63.9646	5.17184	0.0494141	0.884097
								3	1.25056	10.7012	0.230361					3	60.2158	7.32105	0.0654032	1.20492			3	64.1355	5.23426	0.0558161	0.772781
								3	1.29444	10.966	0.232364					3	60.3804	5.15995	0.0405352	1.379			3	64.2832	6.42013	0.0656128	1.06556
								3	1.35	9.11956	0.182865					3	60.6476	3.92253	0.0373967	0.898368			3	64.4491	5.54962	0.0458535	2.0327
								3	1.46472	10.5373	0.157866					3	60.8767	4.0503	0.0274788	1.22004			3	64.8154	5.60124	0.04958	1.33714
								3	1.58556	12.9703	0.275169					3	61.1779	7.29082	0.0655134	1.39639			3	65.0541	7.04481	0.068274	1.50485
								3	1.70306	12.0295	0.270199					3	61.3694	5.76438	0.0474847	0.896042			3	65.2678	6.01272	0.0693372	1.03218
								3	1.76139	10.8807	0.219137					3	61.5249	5.79894	0.0568193	1.08408			3	65.4394	6.98554	0.0787976	1.22557
								3	1.84889	10.5884	0.193611					3	61.7118	4.9568	0.0407786	0.825445			3	65.6149	6.90192	0.068852	1.17716
								3	1.90889							3	61.8783	3.79377	0.0334607	0.649052			3	65.7854	6.06486	0.0633476	0.997164
								3	2.00361	11.1735	0.285947					3	62.0494	4.93656	0.0468372	0.878297			3	65.9498	3.54981	0.0302589	0.603468
								3	2.05861	8.47535	0.221703					3	62.2273	4.22699	0.0490593	0.625946			3	66.1198	4.72291	0.0349001	0.887513
								3	2.14222	11.5155	0.279574					3	62.3754	3.45032	0.0346352	0.76482			3	66.3078	5.66751	0.0413194	1.13366
								3	2.20722	10.9979	0.222669					3	62.5971	5.16221	0.0472333	0.887614			3	66.5078	4.92793	0.051699	0.941782
								3	2.26556	9.37619	0.140089					3	62.769	3.46446	0.0472575	0.494552			3	66.6989	6.01437	0.0458087	0.835162
								3	2.35111	10.9107	0.37236					3	62.9118	4.73781	0.0650991	0.725148			3	66.8378	4.00492	0.0384564	0.558464
								3	2.41056	9.95778	0.20147					3	63.0648	3.77221	0.0330619	0.621472			3	66.9772	4.73547	0.048289	0.750441
								3	2.47083	11.1455	0.218672					3	63.2296	4.80714	0.0521015	0.660315			3	67.1357	2.96277	0.0519748	0.504575
								3	2.56167	10.0104	0.20889					3	63.3669	3.87351	0.0421225	0.571881			3	67.306	3.91418	0.0469911	0.554509
								3	2.64694	11.4015	0.286618					3	63.5146	3.72467	0.0448685	0.717931			3	67.4476	3.01952	0.0510231	0.522126
								3	2.72056	11.1706	0.251343					3	63.7073	5.25757	0.0553662	1.53872			3	67.6206	3.7269	0.0642742	1.41415
								3	2.79667	11.2995	0.279074
								3	2.87694	11.9346	0.30574
								3	2.96139	10.4563	0.22353
								3	3.02694	9.00222	0.154334
								3	3.10861	12.2662	0.26791
								3	3.17278	11.5062	0.322902
								3	3.24278	9.38	0.161487
								3	3.34444	10.5178	0.203056
								3	3.41639	8.17745	0.15769
								3	3.54361	11.1483	0.258887
								3	3.60917	8.22132	0.219537
								3	3.66917	10.6677	0.244655
								3	3.73917	11.0443	0.227195
								3	3.79	9.19215	0.179537
								3	3.85139	8.38089	0.236989
								3	3.88694
								3	3.93806	8.41192	0.205909
								3	4.00139
								3	4.05722	9.30479	0.167456
								3	4.11806	10.8499	0.254761
								3	4.18028	10.5886	0.220054
								3	4.23972	10.6893	0.219466
								3	4.30417	10.5835	0.203241
								3	4.34556	8.49073	0.144483
								3	4.4025	11.4482	0.214598
								3	4.45722	10.9243	0.236214
								3	4.51722	9.44949	0.162045
								3	4.59444	8.78135	0.203296
								3	4.6525
								3	4.70028	9.56719	0.185965
								3	4.74667	8.67022	0.199424
								3	4.79778	9.82979	0.262865
								3	4.89139
								3	4.94139	8.41671	0.130194
								3	4.99417	9.39833	0.219725
								3	5.03694
								3	5.09972	10.5264	0.190378
								3	5.18472	9.60915	0.217292
								3	5.245	9.19445	0.157554
								3	5.30444	10.4766	0.198836
								3	5.36889
								3	5.62889	6.73463	0.160728
								3	5.69639	7.21331	0.185766
								3	5.78	7.98005	0.209256
								3	5.84806
								3	5.9125	8.21245	0.168578
								3	5.96167	7.33305	0.168021
								3	6.015	7.24318	0.159479
								3	6.0875
								3	6.19861	7.51004	0.1734
								3	6.3425	7.70675	0.138255
								3	6.42556	6.19046	0.160308
								3	6.50583	8.44672	0.170701
								3	6.56306	7.77249	0.151757
								3	6.6175
								3	6.68417	8.55399	0.204253
								3	6.74639	8.05819	0.198983
								3	6.80389	6.88643	0.130146
								3	6.94222	8.35257	0.163739
								3	7.03306	6.92411	0.101098
								3	7.13194	8.29465	0.15292
								3	7.22444	8.2769	0.168158
								3	7.32139	9.36752	0.196702
								3	7.42889	9.28457	0.214749
								3	7.50917	6.36428	0.108787
								3	7.56944	7.91892	0.133133
								3	7.64833	8.71384	0.164783
								3	7.67889	6.32074	0.115205
								3	7.74528	5.65846	0.121024
								3	7.88972	8.60319	0.196399
								3	7.93389	6.19837	0.107119
								3	8.00444	5.99049	0.13973
								3	8.04444	6.17868	0.133934
								3	8.1675	8.89854	0.183827
								3	8.22889	5.4744	0.0984013
								3	8.3225	6.73843	0.129661
								3	8.40167
								3	8.46417	6.56353	0.10871
								3	8.54944	5.33617	0.0917999
								3	8.61306	5.33163	0.0720348
								3	8.715	7.38144	0.115708
								3	8.76278	6.67157	0.127037
								3	8.8575	8.0299	0.137285
								3	8.94667	6.42934	0.101513
								3	9.01444	5.29047	0.0903261
								3	9.09389	7.11114	0.101531
								3	9.19056	7.61089	0.118347
								3	9.25861	6.44665	0.102728
								3	9.35417	6.68604	0.103305
								3	9.445
								3	9.52306	6.33699	0.0979551
								3	9.58639	5.03511	0.0740307
								3	9.65944	5.37356	0.0804244
								3	9.74639	7.62929	0.126488
								3	9.82389	5.71915	0.0907708
								3	9.93306	6.29563	0.140157
								3	10.0061	4.5647	0.0619516
								3	10.0858	5.67749	0.0833028
								3	10.2297	5.85515	0.11122
								3	10.3306	4.80369	0.061033
								3	10.4122	5.6841	0.0851047
								3	10.4878	6.01518	0.118537
								3	10.7678	6.24851	0.141271
								3	10.8517	7.24038	0.109762
								3	10.9131	5.22456	0.108243
								3	10.9919	6.9136	0.105886
								3	11.0492	5.74716	0.0801472
								3	11.1386	5.60635	0.0777745
								3	11.2333	6.43948	0.0874141
								3	11.3047	4.5629	0.069479
								3	11.3594	5.531	0.0959863
								3	11.4181	4.69965	0.0665745
								3	11.4803	4.77122	0.0658946
								3	11.535	5.59331	0.0804862
								3	11.5756	4.39943	0.0985027
								3	11.6844	7.48695	0.115986
								3	11.7467	4.78873	0.117552
								3	11.8156	6.06023	0.0967219
								3	11.9225	4.52617	0.0706668
								3	11.9739	4.14106	0.0528462
								3	12.0728	5.75753	0.0723856
								3	12.1133	5.53647	0.0920199
								3	12.1711	5.68619	0.0720276
								3	12.2539	4.86341	0.059961
								3	12.3	4.4731	0.083016
								3	12.5436	5.16205	0.0644362
								3	12.6147	5.60006	0.0896489
								3	12.6639	5.54369	0.0873668
								3	12.775	4.12003	0.0676512
								3	12.8294	5.0934	0.0768598
								3	12.8681	4.52595	0.0760992
								3	12.9867	3.55309	0.0662682
								3	13.0561	4.28519	0.0616384
								3	13.13	5.41308	0.0723345
								3	13.1897	4.32451	0.0760574
								3	13.2414	4.65371	0.079477
								3	13.2789	4.80455	0.1188
								3	13.3281	4.79503	0.0969093
								3	13.4494	4.03989	0.0645536
								3	13.5094	3.2765	0.0390716
								3	13.5694	4.32208	0.0499398
								3	13.6258	4.54484	0.0768381
								3	13.685	5.68114	0.0918396
								3	13.7758	4.49326	0.0598471
								3	13.8339	4.26322	0.0770107
								3	13.8969	5.22186	0.0662292
								3	13.9936	6.03271	0.0811053
								3	14.0758	5.26033	0.0725004
								3	14.1636	6.16239	0.085967
								3	14.2194	4.51967	0.0912614
								3	14.2733	4.79378	0.0740467
								3	14.3367	3.7699	0.0839443
								3	14.3783	4.60015	0.0727883
								3	14.7406	5.62643	0.121025
								3	14.7964	4.02827	0.0784412
								3	14.9081	6.31563	0.103767
								3	14.9472	4.10768	0.0848012
								3	15.0167	5.58883	0.0933008
								3	15.1544	4.5777	0.0656964
								3	15.2153	2.7997	0.0566666
								3	15.2531	3.17805	0.0423874
								3	15.2986	5.05214	0.0976681
								3	15.3514	4.79438	0.0729812
								3	15.4183	3.4851	0.0524834
								3	15.4658	4.39151	0.0723815
								3	15.5061	5.01422	0.0706413
								3	15.5592	4.9187	0.0605873
								3	15.5919	4.4572	0.0901648
								3	15.655	5.48309	0.0807934
								3	15.6892	3.91194	0.0964081
								3	15.7153	3.72538	0.0759916
								3	15.7478	3.29324	0.0842125
								3	15.7744	3.83528	0.0680276

## Sheet: Photosynthetic parameters
Photosynthetic parameters. Anet = Net photosynthesis (µmol of CO2/m2/s), gsw = Stomatal conductance (mmol H2O/m2/s) and PhiPS2 = Efficiency of the photosystem II (ΦPSII). Measurements have been done with the Li-6800. Statistical analyses were made using the pairwise Wilcoxon-Mann-Whitney test.
N° Experiment	Lighting period	Modality	Lighting hours (h)	mean_Anet_CT	sd_Anet_CT	Number_of_values_CT	Modality	Lighting hours (h)	mean_Anet_EPD	sd_Anet_EPD	Number_of_values_EPD	Significance_Anet	p_value_Anet		Modality	Lighting hours (h)	mean_gsw_CT	sd_gsw_CT	Number_of_values_CT	Modality	Lighting hours (h)	mean_gsw_EPD	sd_gsw_EPD	Number_of_values_EPD	Significance_gsw	p_value_gsw		Modality	Lighting hours (h)	mean_PhiPS2_CT	sd_PhiPS2_CT	Number_of_values_CT	Modality	Lighting hours (h)	mean_PhiPS2_EPD	sd_PhiPS2_EPD	Number_of_values_EPD	Significance_PhiPS2	p_value_PhiPS2
1	1	CT	2	9.8248	0.800238	22	EPD_Zeitgeber	2	11.0236	0.877839	16	*	3.99112325916326e-05		CT	2	0.173741	0.0429142	22	EPD_Zeitgeber	2	0.209901	0.0524473	16		0.0116989420640057		CT	2	0.635752	0.0169686	22	EPD_Zeitgeber	2	0.657314	0.0177823	16	*	0.00275453779204451
1	1	CT	4	10.7384	1.10964	21	EPD_Zeitgeber	4	10.0015	1.16795	17		0.205472197629184		CT	4	0.199917	0.0638122	21	EPD_Zeitgeber	4	0.164566	0.0438864	17		0.333383875382956		CT	4	0.639706	0.0209716	21	EPD_Zeitgeber	4	0.645843	0.0238016	17		0.195873087623825
1	1	CT	6	10.0077	1.03881	21	EPD_Zeitgeber	6	8.30365	1.44143	21	*	5.10669750393474e-05		CT	6	0.154371	0.0431729	21	EPD_Zeitgeber	6	0.113539	0.024442	21	*	0.000193354271907552		CT	6	0.635161	0.0166674	21	EPD_Zeitgeber	6	0.621212	0.0376209	21		0.30380469825538
1	1	CT	8	9.6235	1.39603	20	EPD_Zeitgeber	8	5.61075	1.09569	38	*	2.9449125241928e-13		CT	8	0.142133	0.0409813	20	EPD_Zeitgeber	8	0.100614	0.020181	38	*	1.37483008468063e-05		CT	8	0.622632	0.028927	20	EPD_Zeitgeber	8	0.541159	0.0577129	38	*	4.41305351502167e-07
1	1	CT	10	8.18357	1.48812	12	EPD_Zeitgeber	10	5.51845	1.1776	32	*	1.02195143366521e-05		CT	10	0.141043	0.0331454	12	EPD_Zeitgeber	10	0.105131	0.0239336	32	*	0.000539443103746492		CT	10	0.605436	0.0434636	12	EPD_Zeitgeber	10	0.527624	0.0545106	32	*	0.000168252428946539
1	1	CT	12	5.98155	1.26692	22	EPD_Zeitgeber	12	5.8212	1.34613	27		0.625407284043064		CT	12	0.0942968	0.0242333	22	EPD_Zeitgeber	12	0.0911124	0.0291008	27		0.374400762249371		CT	12	0.548558	0.0611395	22	EPD_Zeitgeber	12	0.516692	0.086992	27		0.23404072178313
1	1	CT	14	4.64274	0.762083	31	EPD_Zeitgeber	14	5.81778	1.07234	32	*	3.55506649158131e-06		CT	14	0.0894123	0.0345256	31	EPD_Zeitgeber	14	0.0893609	0.0270328	32		0.853794767924512		CT	14	0.474546	0.0446461	31	EPD_Zeitgeber	14	0.511296	0.0576574	32	*	0.00966984100468446
1	1	CT	16	4.69651	1.03088	33	EPD_Zeitgeber	16	5.9538	1.15571	20	*	0.000120958333431797		CT	16	0.0932926	0.0285277	33	EPD_Zeitgeber	16	0.0995872	0.0302346	20		0.376803809119003		CT	16	0.456921	0.0474641	33	EPD_Zeitgeber	16	0.527014	0.0777694	20	*	0.000384572812540981
N° Experiment	Lighting period	Modality	Lighting hours (h)	mean_Anet_CT	sd_Anet_CT	Number_of_values_CT	Modality	Lighting hours (h)	mean_Anet_EPD	sd_Anet_EPD	Number_of_values_EPD	Significance_Anet	p_value_Anet		Modality	Lighting hours (h)	mean_gsw_CT	sd_gsw_CT	Number_of_values_CT	Modality	Lighting hours (h)	mean_gsw_EPD	sd_gsw_EPD	Number_of_values_EPD	Significance_gsw	p_value_gsw		Modality	Lighting hours (h)	mean_PhiPS2_CT	sd_PhiPS2_CT	Number_of_values_CT	Modality	Lighting hours (h)	mean_PhiPS2_EPD	sd_PhiPS2_EPD	Number_of_values_EPD	Significance_PhiPS2	p_value_PhiPS2
1	1	CT	2	9.8248	0.800238	22							1		CT	2	0.173741	0.0429142	22							1		CT	2	0.635752	0.0169686	22							1
1	1	CT	4	10.7384	1.10964	21							1		CT	4	0.199917	0.0638122	21							1		CT	4	0.639706	0.0209716	21							1
1	1	CT	6	10.0077	1.03881	21	EPD_Circadian	6	11.0236	0.877839	16	*	0.00148737096222606		CT	6	0.154371	0.0431729	21	EPD_Circadian	6	0.209901	0.0524473	16	*	6.12148236129115e-05		CT	6	0.635161	0.0166674	21	EPD_Circadian	6	0.657314	0.0177823	16	*	0.00133212014605783
1	1	CT	8	9.6235	1.39603	20	EPD_Circadian	8	10.0015	1.16795	17		0.213796714014347		CT	8	0.142133	0.0409813	20	EPD_Circadian	8	0.164566	0.0438864	17		0.0327887374364136		CT	8	0.622632	0.028927	20	EPD_Circadian	8	0.645843	0.0238016	17	*	0.00212127088366388
1	1	CT	10	8.18357	1.48812	12	EPD_Circadian	10	8.30365	1.44143	21		0.862988866732896		CT	10	0.141043	0.0331454	12	EPD_Circadian	10	0.113539	0.024442	21	*	0.00166804955655312		CT	10	0.605436	0.0434636	12	EPD_Circadian	10	0.621212	0.0376209	21		0.189394562583073
1	1	CT	12	5.98155	1.26692	22	EPD_Circadian	12	5.61075	1.09569	38		0.1912755557277		CT	12	0.0942968	0.0242333	22	EPD_Circadian	12	0.100614	0.020181	38		0.255382531451444		CT	12	0.548558	0.0611395	22	EPD_Circadian	12	0.541159	0.0577129	38		0.54752103121671
1	1	CT	14	4.64274	0.762083	31	EPD_Circadian	14	5.51845	1.1776	32	*	0.00153026949025488		CT	14	0.0894123	0.0345256	31	EPD_Circadian	14	0.105131	0.0239336	32		0.0114036775321949		CT	14	0.474546	0.0446461	31	EPD_Circadian	14	0.527624	0.0545106	32	*	8.23092260051097e-05
1	1	CT	16	4.69651	1.03088	33	EPD_Circadian	16	5.8212	1.34613	27	*	0.000551880743069328		CT	16	0.0932926	0.0285277	33	EPD_Circadian	16	0.0911124	0.0291008	27		0.647426849739037		CT	16	0.456921	0.0474641	33	EPD_Circadian	16	0.516692	0.086992	27	*	0.000551880743069328
							EPD_Circadian	18	5.81778	1.07234	32		1							EPD_Circadian	18	0.0893609	0.0270328	32		1							EPD_Circadian	18	0.511296	0.0576574	32		1
							EPD_Circadian	20	5.9538	1.15571	20		1							EPD_Circadian	20	0.0995872	0.0302346	20		1							EPD_Circadian	20	0.527014	0.0777694	20		1
N° Experiment	Lighting period	Modality	Lighting hours (h)	mean_Anet_CT	sd_Anet_CT	Number_of_values_CT	Modality	Lighting hours (h)	mean_Anet_EPD	sd_Anet_EPD	Number_of_values_EPD	Significance_Anet	p_value_Anet		Modality	Lighting hours (h)	mean_gsw_CT	sd_gsw_CT	Number_of_values_CT	Modality	Lighting hours (h)	mean_gsw_EPD	sd_gsw_EPD	Number_of_values_EPD	Significance_gsw	p_value_gsw		Modality	Lighting hours (h)	mean_PhiPS2_CT	sd_PhiPS2_CT	Number_of_values_CT	Modality	Lighting hours (h)	mean_PhiPS2_EPD	sd_PhiPS2_EPD	Number_of_values_EPD	Significance_PhiPS2	p_value_PhiPS2
1	2	CT	2	9.8248	0.800238	22	EPD	2	10.3194	1.03814	26		0.0767441106086728		CT	2	0.173741	0.0429142	22	EPD	2	0.218098	0.0407738	26	*	0.00052851991460871		CT	2	0.635752	0.0169686	22	EPD	2	0.659184	0.0245861	26	*	0.00014671819006121
1	2	CT	4	10.7384	1.10964	21	EPD	4	10.2867	1.2476	27		0.273495634407239		CT	4	0.199917	0.0638122	21	EPD	4	0.234732	0.054588	27		0.0368346581601341		CT	4	0.639706	0.0209716	21	EPD	4	0.658462	0.0319488	27	*	0.00848722966272413
1	2	CT	6	10.0077	1.03881	21	EPD	6	9.34468	1.28629	24		0.149841584628784		CT	6	0.154371	0.0431729	21	EPD	6	0.195008	0.0334639	24	*	1.92853282913014e-05		CT	6	0.635161	0.0166674	21	EPD	6	0.664512	0.0221048	24	*	1.31241663996594e-05
1	2	CT	8	9.6235	1.39603	20	EPD	8	7.76133	0.984011	21	*	2.61281107089517e-05		CT	8	0.142133	0.0409813	20	EPD	8	0.157623	0.0335602	21		0.135109907833224		CT	8	0.622632	0.028927	20	EPD	8	0.651528	0.0359797	21	*	0.00113872424062726
1	2	CT	10	8.18357	1.48812	12	EPD	10	6.78845	0.85685	18	*	0.00194951024532913		CT	10	0.141043	0.0331454	12	EPD	10	0.119838	0.022703	18	*	0.00794832208003706		CT	10	0.605436	0.0434636	12	EPD	10	0.645547	0.0315785	18		0.0133314655734992
1	2	CT	12	5.98155	1.26692	22	EPD	12	5.52421	0.914957	24		0.127294906243413		CT	12	0.0942968	0.0242333	22	EPD	12	0.0900977	0.0226505	24		0.785454333996903		CT	12	0.548558	0.0611395	22	EPD	12	0.603208	0.0388028	24	*	0.00182572950143385
1	2	CT	14	4.64274	0.762083	31	EPD	14	4.81728	0.701289	27		0.352348314279685		CT	14	0.0894123	0.0345256	31	EPD	14	0.0747923	0.015783	27		0.0703611521762546		CT	14	0.474546	0.0446461	31	EPD	14	0.565678	0.0634922	27	*	4.23688650550769e-07
1	2	CT	16	4.69651	1.03088	33	EPD	16	4.52657	0.903556	26		0.60099006682557		CT	16	0.0932926	0.0285277	33	EPD	16	0.0788052	0.0168405	26		0.0378959193698945		CT	16	0.456921	0.0474641	33	EPD	16	0.535505	0.0755288	26	*	4.11322475631438e-05
N° Experiment	Lighting period	Modality	Lighting hours (h)	mean_Anet_CT	sd_Anet_CT	Number_of_values_CT	Modality	Lighting hours (h)	mean_Anet_EPD	sd_Anet_EPD	Number_of_values_EPD	Significance_Anet	p_value_Anet		Modality	Lighting hours (h)	mean_gsw_CT	sd_gsw_CT	Number_of_values_CT	Modality	Lighting hours (h)	mean_gsw_EPD	sd_gsw_EPD	Number_of_values_EPD	Significance_gsw	p_value_gsw		Modality	Lighting hours (h)	mean_PhiPS2_CT	sd_PhiPS2_CT	Number_of_values_CT	Modality	Lighting hours (h)	mean_PhiPS2_EPD	sd_PhiPS2_EPD	Number_of_values_EPD	Significance_PhiPS2	p_value_PhiPS2
2	1	CT1	2	10.9179	1.36587	13	EPD1	2	10.9211	1.68797	10		0.947915242652085		CT1	2	0.128371	0.0269499	13	EPD1	2	0.100808	0.0306275	10		0.0207671585380564		CT1	2	0.596565	0.0301619	13	EPD1	2	0.60724	0.0221968	10		0.694769008081702
2	1	CT1	4	10.2376	1.52805	11	EPD1	4	11.1826	1.23502	11		0.0758910851790109		CT1	4	0.129642	0.0357156	11	EPD1	4	0.114882	0.031653	11		0.193186586375441		CT1	4	0.580493	0.0232863	11	EPD1	4	0.606405	0.0120414	11	*	0.00318102949681897
2	1	CT1	6	11.723	1.72401	11	EPD1	6	11.9902	1.33096	10		0.747658172580773		CT1	6	0.160135	0.0503918	11	EPD1	6	0.14137	0.0339394	10		0.365308066546457		CT1	6	0.598556	0.0271747	11	EPD1	6	0.602422	0.0128688	10		0.89766270880822
2	1	CT1	8	11.6708	1.43212	11	EPD1	8	12.5793	0.745741	12		0.116408101702219		CT1	8	0.161232	0.03417	11	EPD1	8	0.14626	0.0248248	12		0.116408101702219		CT1	8	0.588388	0.0272874	11	EPD1	8	0.611885	0.0138771	12	*	0.0083296476485331
2	1	CT1	10	10.9108	1.93833	12	EPD1	10	12.2756	1.59786	12		0.0518646113611789		CT1	10	0.132883	0.0360925	12	EPD1	10	0.154497	0.0485353	12		0.26566958415121		CT1	10	0.582534	0.0364885	12	EPD1	10	0.599773	0.0359209	12		0.113502327528441
2	1	CT1	12	10.2093	1.83774	10	EPD1	12	10.636	2.01268	11		0.60473015116978		CT1	12	0.113311	0.0297057	10	EPD1	12	0.114415	0.0330721	11		1		CT1	12	0.565992	0.0496519	10	EPD1	12	0.565445	0.0342783	11		0.60473015116978
2	1	CT1	14	7.41739	0.932128	10	EPD1	14	9.81385	1.75772	10	*	2.38151940938319e-05		CT1	14	0.0872405	0.0228543	10	EPD1	14	0.101993	0.0232003	10		0.0804000952607764		CT1	14	0.581417	0.0430132	10	EPD1	14	0.545627	0.0497551	10		0.370219099785663
2	1	CT1	16	5.72378	0.789838	10	EPD1	16	8.18791	1.14762	10	*	0.00012569130216189		CT1	16	0.0638221	0.00958263	10	EPD1	16	0.0838117	0.014579	10	*	0.00414781297134238		CT1	16	0.503299	0.0728643	10	EPD1	16	0.520164	0.0473734	10		0.536010558069382
N° Experiment	Lighting period	Modality	Lighting hours (h)	mean_Anet_CT	sd_Anet_CT	Number_of_values_CT	Modality	Lighting hours (h)	mean_Anet_EPD	sd_Anet_EPD	Number_of_values_EPD	Significance_Anet	p_value_Anet		Modality	Lighting hours (h)	mean_gsw_CT	sd_gsw_CT	Number_of_values_CT	Modality	Lighting hours (h)	mean_gsw_EPD	sd_gsw_EPD	Number_of_values_EPD	Significance_gsw	p_value_gsw		Modality	Lighting hours (h)	mean_PhiPS2_CT	sd_PhiPS2_CT	Number_of_values_CT	Modality	Lighting hours (h)	mean_PhiPS2_EPD	sd_PhiPS2_EPD	Number_of_values_EPD	Significance_PhiPS2	p_value_PhiPS2
2	2	CT2	2	12.7992	1.20416	10	EPD2_Zeitgeber	2	12.3004	0.977615	11		0.28162034044387		CT2	2	0.209687	0.0569678	10	EPD2_Zeitgeber	2	0.169723	0.0591921	11		0.132117624377686		CT2	2	0.656171	0.0245757	10	EPD2_Zeitgeber	2	0.670866	0.0188691	11		0.072001270143685
2	2	CT2	4	12.5095	0.811154	12	EPD2_Zeitgeber	4	12.0098	1.08494	10		0.651052971796006		CT2	4	0.206015	0.0389906	12	EPD2_Zeitgeber	4	0.164177	0.0318861	10		0.0815432245772803		CT2	4	0.672471	0.0122095	12	EPD2_Zeitgeber	4	0.672858	0.0142684	10		0.807804579321607
2	2	CT2	6	12.194	0.953192	10	EPD2_Zeitgeber	6	10.695	1.10761	10		0.151736808083557		CT2	6	0.171554	0.0436816	10	EPD2_Zeitgeber	6	0.117158	0.0287808	10		0.0986175846856961		CT2	6	0.672509	0.00608931	10	EPD2_Zeitgeber	6	0.664991	0.00422904	10		0.0241554111523152
2	2	CT2	8	11.2192	1.04949	11	EPD2_Zeitgeber	8	9.03759	1.00829	11	*	0.0009807126511932		CT2	8	0.128598	0.021306	11	EPD2_Zeitgeber	8	0.0830929	0.015086	11	*	0.00168777245099765		CT2	8	0.662777	0.00961107	11	EPD2_Zeitgeber	8	0.655958	0.0137247	11		0.449136810154444
2	2	CT2	10	9.22513	1.07069	10	EPD2_Zeitgeber	10	7.69315	1.29164	12		0.0387211388692073		CT2	10	0.0901275	0.021961	10	EPD2_Zeitgeber	10	0.0750495	0.0134238	12		0.218920801906399		CT2	10	0.640285	0.0165853	10	EPD2_Zeitgeber	10	0.61875	0.0304927	12		0.113502327528441
2	2	CT2	12	8.53995	1.32837	11	EPD2_Zeitgeber	12	6.73684	1.50902	11	*	0.00663423264042459		CT2	12	0.0843879	0.0174117	11	EPD2_Zeitgeber	12	0.0646705	0.0169755	11		0.0473071819821046		CT2	12	0.627151	0.020273	11	EPD2_Zeitgeber	12	0.577548	0.0444031	11		0.012837523673437
2	2	CT2	14	7.44946	1.02242	10	EPD2_Zeitgeber	14	6.47216	1.42119	10		0.105122431747819		CT2	14	0.0783069	0.0103013	10	EPD2_Zeitgeber	14	0.0642876	0.0152948	10		0.0432570525449782		CT2	14	0.619426	0.0205559	10	EPD2_Zeitgeber	14	0.591798	0.0230087	10		0.0146896447206045
2	2	CT2	16	7.06617	1.84303	10	EPD2_Zeitgeber	16	5.44713	1.30108	10		0.0630128385546342		CT2	16	0.068103	0.0228663	10	EPD2_Zeitgeber	16	0.0557079	0.0132984	10		0.217562623135379		CT2	16	0.588287	0.0371181	10	EPD2_Zeitgeber	16	0.551563	0.0506109	10		0.0630128385546342
N° Experiment	Lighting period	Modality	Lighting hours (h)	mean_Anet_CT	sd_Anet_CT	Number_of_values_CT	Modality	Lighting hours (h)	mean_Anet_EPD	sd_Anet_EPD	Number_of_values_EPD	Significance_Anet	p_value_Anet		Modality	Lighting hours (h)	mean_gsw_CT	sd_gsw_CT	Number_of_values_CT	Modality	Lighting hours (h)	mean_gsw_EPD	sd_gsw_EPD	Number_of_values_EPD	Significance_gsw	p_value_gsw		Modality	Lighting hours (h)	mean_PhiPS2_CT	sd_PhiPS2_CT	Number_of_values_CT	Modality	Lighting hours (h)	mean_PhiPS2_EPD	sd_PhiPS2_EPD	Number_of_values_EPD	Significance_PhiPS2	p_value_PhiPS2
2	2	CT2	2	12.7992	1.20416	10							1		CT2	2	0.209687	0.0569678	10							1		CT2	2	0.656171	0.0245757	10							1
2	2	CT2	4	12.5095	0.811154	12							1		CT2	4	0.206015	0.0389906	12							1		CT2	4	0.672471	0.0122095	12							1
2	2	CT2	6	12.194	0.953192	10	EPD2_Circadian	6	12.3004	0.977615	11		0.91769015298427		CT2	6	0.171554	0.0436816	10	EPD2_Circadian	6	0.169723	0.0591921	11		1		CT2	6	0.672509	0.00608931	10	EPD2_Circadian	6	0.670866	0.0188691	11		0.60473015116978
2	2	CT2	8	11.2192	1.04949	11	EPD2_Circadian	8	12.0098	1.08494	10		0.0278229510427653		CT2	8	0.128598	0.021306	11	EPD2_Circadian	8	0.164177	0.0318861	10	*	0.00243595413874052		CT2	8	0.662777	0.00961107	11	EPD2_Circadian	8	0.672858	0.0142684	10		0.0227128908243459
2	2	CT2	10	9.22513	1.07069	10	EPD2_Circadian	10	10.695	1.10761	10	*	0.000545826498175401		CT2	10	0.0901275	0.021961	10	EPD2_Circadian	10	0.117158	0.0287808	10	*	0.00279865510717577		CT2	10	0.640285	0.0165853	10	EPD2_Circadian	10	0.664991	0.00422904	10	*	1.47920460210136e-06
2	2	CT2	12	8.53995	1.32837	11	EPD2_Circadian	12	9.03759	1.00829	11		0.400923122285351		CT2	12	0.0843879	0.0174117	11	EPD2_Circadian	12	0.0830929	0.015086	11		0.948729289286565		CT2	12	0.627151	0.020273	11	EPD2_Circadian	12	0.655958	0.0137247	11	*	0.00140056022408964
2	2	CT2	14	7.44946	1.02242	10	EPD2_Circadian	14	7.69315	1.29164	12		0.582414489535233		CT2	14	0.0783069	0.0103013	10	EPD2_Circadian	14	0.0750495	0.0134238	12		0.282933784481772		CT2	14	0.619426	0.0205559	10	EPD2_Circadian	14	0.61875	0.0304927	12		0.722342672807069
2	2	CT2	16	7.06617	1.84303	10	EPD2_Circadian	16	6.73684	1.50902	11		0.704504473854319		CT2	16	0.068103	0.0228663	10	EPD2_Circadian	16	0.0646705	0.0169755	11		0.80940473355334		CT2	16	0.588287	0.0371181	10	EPD2_Circadian	16	0.577548	0.0444031	11		0.386679368103517
							EPD2_Circadian	18	6.47216	1.42119	10		1							EPD2_Circadian	18	0.0642876	0.0152948	10		1							EPD2_Circadian	18	0.591798	0.0230087	10		1
							EPD2_Circadian	20	5.44713	1.30108	10		1							EPD2_Circadian	20	0.0557079	0.0132984	10		1							EPD2_Circadian	20	0.551563	0.0506109	10		1
N° Experiment	Lighting period	Modality	Lighting hours (h)	mean_Anet_CT	sd_Anet_CT	Number_of_values_CT	Modality	Lighting hours (h)	mean_Anet_EPD	sd_Anet_EPD	Number_of_values_EPD	Significance_Anet	p_value_Anet		Modality	Lighting hours (h)	mean_gsw_CT	sd_gsw_CT	Number_of_values_CT	Modality	Lighting hours (h)	mean_gsw_EPD	sd_gsw_EPD	Number_of_values_EPD	Significance_gsw	p_value_gsw		Modality	Lighting hours (h)	mean_PhiPS2_CT	sd_PhiPS2_CT	Number_of_values_CT	Modality	Lighting hours (h)	mean_PhiPS2_EPD	sd_PhiPS2_EPD	Number_of_values_EPD	Significance_PhiPS2	p_value_PhiPS2
2	3	CT3	2	13.6777	0.937324	13	EPD3	2	12.6641	1.54672	12		0.0256662115647174		CT3	2	0.22093	0.0489733	13	EPD3	2	0.19919	0.0554624	12		0.574292636963252		CT3	2	0.669298	0.0150856	13	EPD3	2	0.655002	0.0291527	12		0.109548295290656
2	3	CT3	4	11.536	1.37279	13	EPD3	4	11.5149	0.774783	13		0.801041862969444		CT3	4	0.174046	0.0616574	13	EPD3	4	0.173219	0.0452273	13		0.686631732784647		CT3	4	0.668786	0.00722211	13	EPD3	4	0.658711	0.00961939	13	*	0.00421514143414803
2	3	CT3	6	11.228	1.5123	10	EPD3	6	10.2356	1.59897	11		0.349368897356513		CT3	6	0.147008	0.0522764	10	EPD3	6	0.118713	0.0309199	11		0.426167228024813		CT3	6	0.664031	0.0117567	10	EPD3	6	0.648879	0.00968435	11		0.0158711257782465
2	3	CT3	8	9.56466	1.98739	11	EPD3	8	8.7183	2.18629	10		0.511561709704125		CT3	8	0.102982	0.0323858	11	EPD3	8	0.0904673	0.0381232	10		0.251204935415462		CT3	8	0.638048	0.0237631	11	EPD3	8	0.627445	0.0229885	10		0.197116093400923
2	3	CT3	10	8.97312	1.98036	11	EPD3	10	7.39695	1.2257	10		0.0268002289808724		CT3	10	0.0976205	0.0362028	11	EPD3	10	0.0681677	0.0164867	10		0.0187947736742999		CT3	10	0.633958	0.0211849	11	EPD3	10	0.600321	0.0287375	10	*	0.00862524203485302
2	3	CT3	12	6.9336	1.34905	10	EPD3	12	5.58985	1.44918	10	*	0.0076208621100262		CT3	12	0.069271	0.0213962	10	EPD3	12	0.0589709	0.0253967	10		0.0349866851414839		CT3	12	0.571755	0.0354819	10	EPD3	12	0.538477	0.0585144	10		0.112754118946069
2	3	CT3	14	5.54438	1.41927	10	EPD3	14	5.93649	1.05243	10		0.630528913810648		CT3	14	0.0492603	0.0163592	10	EPD3	14	0.059573	0.0142944	10		0.123005477494642		CT3	14	0.517568	0.0524421	10	EPD3	14	0.534771	0.051949	10		0.578741691744788
2	3	CT3	16	4.31031	0.68776	11	EPD3	16	4.36965	1.02825	10		1		CT3	16	0.0470584	0.00896349	11	EPD3	16	0.0474736	0.00825913	10		0.972538813096088		CT3	16	0.47582	0.036715	11	EPD3	16	0.458373	0.0437017	10		0.426167228024813

## Sheet: Sugars
Carbohydrates content (glucose, fructose, starch and sucrose) of EPD and CT lettuces. ED = end of day, EN = end of night, ELN = End of long night. Statistical analyses were made using the pairwise Wilcoxon-Mann-Whitney test. ELN values of EPD modalities were compared with EN values of the control.
N° Experiment	Modality	Moment	mean_Glucose	sd_Glucose	Zeitgeber	P-value	Significance		N° Experiment	Modality	Moment	mean_Fructose	sd_Fructose	Zeitgeber	P-value	Significance		N° Experiment	Modality	Moment	mean_Sucrose	sd_Sucrose	Zeitgeber	P-value	Significance			N° Experiment	Modality	Moment	mean_Starch	sd_Starch	Zeitgeber	P-value	Significance
1	CT	ED	67.6919	5.37554	24	-	-		1	CT	ED	73.0648	7.37018	24	-	-		1	CT1	ED	98.3689	10.0778	24	-	-			1	CT1	ED	27.8818	8.1183	24	-	-
1	CT	EN	81.5659	8.90613	32	-	-		1	CT	EN	93.5082	9.26353	32	-	-		1	CT1	EN	29.4769	5.93547	32	-	-			1	CT1	EN	9.92146	0.883472	32	-	-
1	CT	ELN	81.5659	8.90613	-	-	-		1	CT	ELN	93.5082	9.26353	-	-	-		1	CT1	ELN	29.4769	5.93547	-	-	-			1	CT1	ELN	9.92146	0.883472	-	-	-
1	CT	ED	81.4587	5.94649	48	-	-		1	CT	ED	98.6321	3.50969	48	-	-		1	CT1	ED	94.5251	2.65098	48	-	-			1	CT1	ED	30.5771	7.62371	48	-	-
1	CT	EN	83.5496	3.66566	56	-	-		1	CT	EN	110.437	3.8982	56	-	-		1	CT1	EN	21.9293	7.43016	56	-	-			1	CT1	EN	10.5483	1.02184	56	-	-
1	CT	ED	87.138	4.41621	72	-	-		1	CT	ED	115.071	4.38787	72	-	-		1	CT1	ED	73.9862	17.9098	72	-	-			1	CT1	ED	36.763	10.0472	72	-	-
1	CT	EN	77.1448	3.67119	80	-	-		1	CT	EN	105.237	4.39289	80	-	-		1	CT1	EN	16.3824	3.15964	80	-	-			1	CT1	EN	9.65785	1.08117	80	-	-
1	CT	ED	90.43	9.13188	96	-	-		1	CT	ED	120.811	8.87112	96	-	-		1	CT1	ED	73.83	23.7525	96	-	-			1	CT1	ED	30.2595	5.58321	96	-	-
1	EPD	ED	70.3133	5.93149	24	0.547619			1	EPD	ED	88.9497	6.01691	24	0.015873	*		1	EPD1	ED	120.969	7.06848	24	0.00793651	*			1	EPD1	ED	30.5247	13.5195	24	0.84127
1	EPD	EN	74.8834	7.77346	32	0.309524			1	EPD	EN	88.3766	6.35708	32	0.547619			1	EPD1	EN	14.5143	4.12454	32	0.00793651	*			1	EPD1	EN	5.18215	1.33237	32	0.00793651	*
1	EPD	ELN	66.4726	15.5285	36	0.150794			1	EPD	ELN	83.9794	16.5489	36	0.150794			1	EPD1	ELN	3.21668	0.226872	36	0.00793651	*			1	EPD1	ELN	3.151	0.580784	36	0.00793651	*
1	EPD	ED	56.0329	4.24041	48	0.00793651	*		1	EPD	ED	68.0709	4.33432	48	0.00793651	*		1	EPD1	ED	109.675	4.95289	48	0.00793651	*			1	EPD1	ED	32.6545	7.54356	48	1
1	EPD	EN	71.6192	8.33019	56	0.031746	*		1	EPD	EN	79.7902	7.16655	56	0.00793651	*		1	EPD1	EN	29.2014	4.92532	56	0.150794				1	EPD1	EN	9.89701	1.32337	56	0.420635
1	EPD	ED	55.3457	4.85928	72	0.00793651	*		1	EPD	ED	65.3331	4.61379	72	0.00793651	*		1	EPD1	ED	97.4861	3.94911	72	0.0555556				1	EPD1	ED	27.8321	6.11684	72	0.190476
1	EPD	EN	62.3366	8.25978	80	0.031746	*		1	EPD	EN	72.0353	7.60933	80	0.00793651	*		1	EPD1	EN	44.8899	8.26536	80	0.00793651	*			1	EPD1	EN	10.9887	0.603636	80	0.031746	*
1	EPD	ED	79.7459	7.69326	96	0.0952381			1	EPD	ED	77.2397	5.77864	96	0.00793651	*		1	EPD1	ED	54.8607	17.7093	96	0.420635				1	EPD1	ED	27.6497	9.99958	96	0.547619
N° Experiment	Modality	Moment	mean_Glucose	sd_Glucose	Zeitgeber	P-value	Significance		N° Experiment	Modality	Moment	mean_Fructose	sd_Fructose	Zeitgeber	P-value	Significance		N° Experiment	Modality	Moment	mean_Sucrose	sd_Sucrose	Zeitgeber	P-value	Significance			N° Experiment	Modality	Moment	mean_Starch	sd_Starch	Zeitgeber	P-value	Significance
2	CT	ED	26.922	5.98755	0	-	-		2	CT	ED	32.5735	6.98615	0	-	-		2	CT2	ED	111.893	15.038	0	-	-			2	CT2	ED	31.8591	7.42924	0	-	-
2	CT	EN	28.0175	5.70715	8	-	-		2	CT	EN	30.2264	6.09681	8	-	-		2	CT2	EN	73.5456	10.1523	8	-	-			2	CT2	EN	6.86783	1.42207	8	-	-
2	CT	ED	18.3356	2.93397	24	-	-		2	CT	ED	22.7925	2.41104	24	-	-		2	CT2	ED	94.3994	7.2481	24	-	-			2	CT2	ED	46.5621	15.5075	24	-	-
2	CT	EN	23.2481	2.11049	32	-	-		2	CT	EN	27.7671	2.18146	32	-	-		2	CT2	EN	70.4799	7.21061	32	-	-			2	CT2	EN	4.73578	1.89848	32	-	-
2	CT	ELN	23.2481	2.11049	-	-	-		2	CT	ELN	27.7671	2.18146	-	-	-		2	CT2	ELN	70.4799	7.21061	-	-	-			2	CT2	ELN	4.73578	1.89848	-	-	-
2	CT	ED	23.7399	1.9823	48	-	-		2	CT	ED	26.5785	2.03726	48	-	-		2	CT2	ED	93.7008	4.04403	48	-	-			2	CT2	ED	49.8049	8.071	48	-	-
2	CT	EN	18.526	4.56714	56	-	-		2	CT	EN	23.269	3.49014	56	-	-		2	CT2	EN	59.0063	9.08092	56	-	-			2	CT2	EN	4.60213	0.991472	56	-	-
2	CT	ED	16.9266	4.80567	72	-	-		2	CT	ED	24.1114	8.52037	72	-	-		2	CT2	ED	81.8595	8.1418	72	-	-			2	CT2	ED	45.5268	20.2844	72	-	-
2	CT	EN	12.5163	3.28127	80	-	-		2	CT	EN	15.2752	3.3878	80	-	-		2	CT2	EN	43.3069	7.58432	80	-	-			2	CT2	EN	10.8195	9.86942	80	-	-
2	EPD	ED	23.4205	3.94833	0	0.588745			2	EPD	ED	26.8415	3.7312	0	0.24026			2	EPD2	ED	107.724	9.63622	0	0.309524				2	EPD2	ED	41.0466	7.17506	0	0.0411255	*
2	EPD	EN	21.0177	5.41831	8	0.0649351			2	EPD	EN	24.6023	5.48884	8	0.24026			2	EPD2	EN	67.6614	8.18658	8	0.393939				2	EPD2	EN	6.16787	3.5399	8	1
2	EPD	ED	21.7773	3.91672	24	0.309524			2	EPD	ED	24.8756	4.04475	24	0.484848			2	EPD2	ED	114.779	11.0021	24	0.00865801	*			2	EPD2	ED	52.9141	13.4253	24	0.393939
2	EPD	EN	19.8725	2.07451	32	0.025974	*		2	EPD	EN	24.7263	2.3599	32	0.0411255	*		2	EPD2	EN	65.5489	4.72869	32	0.179654				2	EPD2	EN	7.76112	2.5409	32	0.0411255	*
2	EPD	ELN	22.5445	4.98818	36	0.309524			2	EPD	ELN	25.6889	3.92817	36	0.0930736			2	EPD2	ELN	52.9854	8.85784	36	0.00865801	*			2	EPD2	ELN	3.18806	0.723535	36	0.0930736
2	EPD	ED	20.1897	3.11703	48	0.0411255	*		2	EPD	ED	22.6101	2.47093	48	0.0151515	*		2	EPD2	ED	102.737	5.99932	48	0.0411255	*			2	EPD2	ED	44.054	18.0675	48	0.246753
2	EPD	EN	19.4574	2.5081	56	0.335822			2	EPD	EN	23.2069	3.1973	56	0.937229			2	EPD2	EN	55.5321	3.85381	56	0.588745				2	EPD2	EN	5.07866	2.12925	56	0.937229
2	EPD	ED	14.7907	4.92121	72	0.484848			2	EPD	ED	16.8784	4.8868	72	0.0649351			2	EPD2	ED	76.8175	11.3527	72	0.588745				2	EPD2	ED	43.1231	18.9741	72	0.818182
2	EPD	EN	11.8871	3.90711	80	1			2	EPD	EN	14.3814	3.84086	80	0.818182			2	EPD2	EN	33.493	16.5227	80	0.484848				2	EPD2	EN	8.08321	4.90559	80	1
